# Supplementary material for: Differential tissue tropism and transmission efficiency of two dominant influenza D clades with overlapping but distinct receptor binding fine specificities in ferrets
Source: PLoS Pathog. 2025 Sep 15;21(9):e1013493. doi: 10.1371/journal.ppat.1013493 (PMC12435653; doi:10.1371/journal.ppat.1013493)
Supplement: S1 Data — This dataset includes ferret nasal wash titers, fecal swab titers, and viral titers from intestinal and lung tissues. Ferret body weight and body temperature measurements collected throughout the study are also included. (XLSX) [file ppat.1013493.s001.xlsx]

## Sheet: Figure 2_raw data
Nasal Wash, log10 TCID50/ml
	Ferret ID: T616						Ferret ID: T617						T618						Ferret ID: T626						Ferret ID: T627						T628
days post infection	I	II	III	IV	V	VI	I	II	III	IV	V	VI	I	II	III	IV	V	VI	I	II	III	IV	V	VI	I	II	III	IV	V	VI	I	II	III	IV	V	VI
2dpc	N.D	N.D	N.D	N.D	N.D	N.D	N.D	N.D	N.D	N.D	N.D	N.D	2.33	3	3.83	3.83	3.83	3.83	N.D	N.D	N.D	N.D	N.D	N.D	N.D	N.D	N.D	N.D	N.D	N.D	N.D	N.D	N.D	N.D	N.D	N.D
4dpc	2.33	3	2.67	2.67	2.17	2.33	N.D	N.D	N.D	N.D	N.D	N.D	4.33	4.33	4.5	4.67	4.33	4.5	4.67	5	4.5	4.5	4	4	3.5	4	3.67	3.33	2.83	2.17	3.33	3	3.17	2.17	2.83	3.17
6dpc	6	5.33	5.67	5.17	5.17	5.67	2.83	2.83	3	2.17	2	2	4.5	4	4.67	4.17	4.33	3.83	3	2.67	3	3.17	2.83	2.83	3.67	3.5	4	2.83	3.5	3.17	4.67	5.17	4.67	4.17	4.33	4.67
8dpc	N.D	N.D	N.D	N.D	N.D	N.D	N.D	N.D	N.D	N.D	N.D	N.D	N.D	N.D	N.D	N.D	N.D	N.D	3	3.5	3.33	3	2.67	3.33	N.D	N.D	N.D	N.D	N.D	N.D	N.D	N.D	N.D	N.D	N.D	N.D
10dpc	N.D	N.D	N.D	N.D	N.D	N.D	N.D	N.D	N.D	N.D	N.D	N.D	N.D	N.D	N.D	N.D	N.D	N.D	4.83	4.83	5	5	4.33	5	N.D	N.D	N.D	N.D	N.D	N.D	N.D	N.D	N.D	N.D	N.D	N.D
12dpc	N.D	N.D	N.D	N.D	N.D	N.D	N.D	N.D	N.D	N.D	N.D	N.D	N.D	N.D	N.D	N.D	N.D	N.D	6	6.33	6.83	6.33	6.5	6	N.D	N.D	N.D	N.D	N.D	N.D	N.D	N.D	N.D	N.D	N.D	N.D
14dpc	N.D	N.D	N.D	N.D	N.D	N.D	N.D	N.D	N.D	N.D	N.D	N.D	N.D	N.D	N.D	N.D	N.D	N.D	1.83	2	2	N.D	N.D	N.D	N.D	N.D	N.D	N.D	N.D	N.D	N.D	N.D	N.D	N.D	N.D	N.D
	Ferret ID: T613						Ferret ID: T614						Ferret ID: T615						Ferret ID: T610						Ferret ID: T611						Ferret ID: T612
days post transmission	I	II	III	IV	V	VI	I	II	III	IV	V	VI	I	II	III	IV	V	VI	I	II	III	IV	V	VI	I	II	III	IV	V	VI	I	II	III	IV	V	VI
1dpt	N.D	N.D	N.D	N.D	N.D	N.D	N.D	N.D	N.D	N.D	N.D	N.D	N.D	N.D	N.D	N.D	N.D	N.D	N.D	N.D	N.D	N.D	N.D	N.D	N.D	N.D	N.D	N.D	N.D	N.D	N.D	N.D	N.D	N.D	N.D	N.D
3dpt	N.D	N.D	N.D	N.D	N.D	N.D	N.D	N.D	N.D	N.D	N.D	N.D	N.D	N.D	N.D	N.D	N.D	N.D	N.D	N.D	N.D	N.D	N.D	N.D	N.D	N.D	N.D	N.D	N.D	N.D	N.D	N.D	N.D	N.D	N.D	N.D
5dpt	N.D	N.D	N.D	N.D	N.D	N.D	N.D	N.D	N.D	N.D	N.D	N.D	N.D	N.D	N.D	N.D	N.D	N.D	4.67	4.83	4.67	4.33	4.67	4.67	N.D	N.D	N.D	N.D	N.D	N.D	N.D	N.D	N.D	N.D	N.D	N.D
7dpt	N.D	N.D	N.D	N.D	N.D	N.D	N.D	N.D	N.D	N.D	N.D	N.D	3	2.83	2.83	2.83	2.83	3	N.D	N.D	N.D	N.D	N.D	N.D	N.D	N.D	N.D	N.D	N.D	N.D	N.D	N.D	N.D	N.D	N.D	N.D
9dpt	N.D	N.D	N.D	N.D	N.D	N.D	N.D	N.D	N.D	N.D	N.D	N.D	3.67	4	4.5	4	4.17	4.33	N.D	N.D	N.D	N.D	N.D	N.D	N.D	N.D	N.D	N.D	N.D	N.D	N.D	N.D	N.D	N.D	N.D	N.D
11dpt	3.67	4.33	4.17	3.67	4	4.17	N.D	N.D	N.D	N.D	N.D	N.D	5.67	5.17	5.5	4.33	5.33	5	N.D	N.D	N.D	N.D	N.D	N.D	N.D	N.D	N.D	N.D	N.D	N.D	N.D	N.D	N.D	N.D	N.D	N.D
13dpt	3.67	4	4.17	3.83	3.67	3.67	N.D	N.D	N.D	N.D	N.D	N.D	N.D	N.D	N.D	N.D	N.D	N.D	N.D	N.D	N.D	N.D	N.D	N.D	N.D	N.D	N.D	N.D	N.D	N.D	N.D	N.D	N.D	N.D	N.D	N.D

## Sheet: Figure 3_raw data
Virus titer in tissues, log10TCID50/gram
	Nasal turbinate (TCID50)/gram						Soft Palate (TCID50)/gram						Trachea (TCID50/gram)
Ferret ID	I	II	III	IV	V	VI	I	II	III	IV	V	VI	I	II	III	IV	V	VI
T610	N.D	N.D	N.D	N.D	N.D	N.D	N.D	N.D	N.D	N.D	N.D	N.D	N.D	N.D	N.D	N.D	N.D	N.D
T611	N.D	N.D	N.D	N.D	N.D	N.D	N.D	N.D	N.D	N.D	N.D	N.D	N.D	N.D	N.D	N.D	N.D	N.D
T612	N.D	N.D	N.D	N.D	N.D	N.D	N.D	N.D	N.D	N.D	N.D	N.D	N.D	N.D	N.D	N.D	N.D	N.D
T626	N.D	N.D	N.D	N.D	N.D	N.D	N.D	N.D	N.D	N.D	N.D	N.D	N.D	N.D	N.D	N.D	N.D	N.D
T627	N.D	N.D	N.D	N.D	N.D	N.D	N.D	N.D	N.D	N.D	N.D	N.D	N.D	N.D	N.D	N.D	N.D	N.D
T628	N.D	N.D	N.D	N.D	N.D	N.D	N.D	N.D	N.D	N.D	N.D	N.D	N.D	N.D	N.D	N.D	N.D	N.D
T629	3.69897	3.69897	4.02897	4.19897	3.36897	3.52897	N.D	N.D	N.D	N.D	N.D	N.D	N.D	N.D	N.D	N.D	N.D	N.D
T630	5.36897	4.69897	4.69897	3.86897	4.02897	4.36897	N.D	N.D	N.D	N.D	N.D	N.D	N.D	N.D	N.D	N.D	N.D	N.D
T632	3.52897	2.69897	2.69897	2.86897	3.36897	3.19897	5.52897	4.69897	4.69897	4.69897	4.69897	5.02897	4.85288	5.19288	5.52288	5.19288	5.35288	5.69288
T633	4.86897	4.69897	4.52897	4.69897	4.36897	4.69897	N.D	N.D	N.D	N.D	N.D	N.D	2.52288	4.19288	4.19288	3.69288	4.19288	4.35288
	Nasal turbinate (TCID50)/gram						Soft Palate (TCID50)/gram						Trachea
Ferret ID	I	II	III	IV	V	VI	I	II	III	IV	V	VI	I	II	III	IV	V	VI
T613	N.D	N.D	N.D	N.D	N.D	N.D	N.D	N.D	N.D	N.D	N.D	N.D	N.D	N.D	N.D	N.D	N.D	N.D
T614	N.D	N.D	N.D	N.D	N.D	N.D	N.D	N.D	N.D	N.D	N.D	N.D	N.D	N.D	N.D	N.D	N.D	N.D
T615	6.19897	5.69897	5.69897	4.52897	4.52897	4.52897	N.D	N.D	N.D	N.D	N.D	N.D	N.D	N.D	N.D	N.D	N.D	N.D
T616	8.02897	9.02897	8.69897	7.69897	7.52897	8.19897	4.19897	4.19897	4.19897	4.52897	3.52897	3.52897	N.D	N.D	N.D	N.D	N.D	N.D
T617	N.D	N.D	N.D	N.D	N.D	N.D	N.D	N.D	N.D	N.D	N.D	N.D	N.D	N.D	N.D	N.D	N.D	N.D
T618	N.D	N.D	N.D	N.D	N.D	N.D	N.D	N.D	N.D	N.D	N.D	N.D	N.D	N.D	N.D	N.D	N.D	N.D
T619	5.69897	5.19897	6.02897	5.52897	4.86897	5.69897	N.D	N.D	N.D	N.D	N.D	N.D	N.D	N.D	N.D	N.D	N.D	N.D
T620	N.D	N.D	N.D	N.D	N.D	N.D	N.D	N.D	N.D	N.D	N.D	N.D	N.D	N.D	N.D	N.D	N.D	N.D
T624	N.D	N.D	N.D	N.D	N.D	N.D	N.D	N.D	N.D	N.D	N.D	N.D	N.D	N.D	N.D	N.D	N.D	N.D
T625	N.D	N.D	N.D	N.D	N.D	N.D	N.D	N.D	N.D	N.D	N.D	N.D	N.D	N.D	N.D	N.D	N.D	N.D

## Sheet: Figure 4_raw data
	HI titer against D/OK virus						HI titer against D660 virus
Ferret ID	I	II	III	IV	V	VI	I	II	III	IV	V	VI
T606	<10	<10	<10	<10	<10	<10	<10	<10	<10	<10	<10	<10
T607	<10	<10	<10	<10	<10	<10	<10	<10	<10	<10	<10	<10
T608	<10	<10	<10	<10	<10	<10	<10	<10	<10	<10	<10	<10
T609	<10	<10	<10	<10	<10	<10	<10	<10	<10	<10	<10	<10
T610	40	20	40	40	20	20	80	80	80	80	80	80
T611	<10	<10	<10	<10	<10	<10	<10	<10	<10	<10	<10	<10
T612	<10	<10	<10	<10	<10	<10	<10	<10	<10	<10	<10	<10
T613	80	40	80	40	40	80	<10	<10	<10	<10	<10	<10
T614	<10	<10	<10	<10	<10	<10	<10	<10	<10	<10	<10	<10
T615	640	640	640	320	320	320	40	80	80	40	40	80
T616	640	640	640	640	640	640	80	80	80	80	80	80
T617	1280	1280	1280	640	640	640	80	80	80	80	80	80
T618	1280	1280	1280	1280	1280	1280	160	80	80	80	80	80
T619	<10	<10	<10	<10	<10	<10	<10	<10	<10	<10	<10	<10
T620	<10	<10	<10	<10	<10	<10	<10	<10	<10	<10	<10	<10
T624	<10	<10	<10	<10	<10	<10	<10	<10	<10	<10	<10	<10
T625	<10	<10	<10	<10	<10	<10	<10	<10	<10	<10	<10	<10
T626	160	160	160	160	160	160	320	320	320	320	320	320
T627	160	160	320	160	160	160	320	640	640	320	320	640
T628	320	160	160	160	160	160	320	640	640	320	320	640
T629	<10	<10	<10	<10	<10	<10	<10	<10	<10	<10	<10	<10
T630	<10	<10	<10	<10	<10	<10	<10	<10	<10	<10	<10	<10
T632	<10	<10	<10	<10	<10	<10	<10	<10	<10	<10	<10	<10
T633	<10	<10	<10	<10	<10	<10	<10	<10	<10	<10	<10	<10

## Sheet: Figure 9_raw data
vRNA quantification (vRNA/mm2 of tissue)
	Experiment group
Tissue	D/OK-I/N-4 dpc	D/OKD600HEF-I/N-4 dpc	D/OK-I/N-14dpc	D/OKD600HEF-I/N-14 dpc
Nasal Turbinate	1.56	0.53	1.94	0.73
Soft Palate	4.24	1.08	N/A	0.71
Trachea	0.17	1.05	3.84	0.38
Lungs	0.06	0.16	0.27	0.13
Small Intestine	0.23	0.36	0.4	0.36
Large Intestine	0.44	0.17	0.16	0.17
Sialic acid quantification (% of toal sialic acid)
	N-glycan	O-glycan
Neu5Ac	86.9	89.8
Neu5,9Ac2	13.1	10.2

## Sheet: Fecal swab_Lung_intestine_titer
Virus titer in fecal swabs (Log10 TCID50/ml)
	Ferret ID: T616						Ferret ID: T617						Ferret ID: T618						Ferret ID: T626						Ferret ID: T627						Ferret ID: T628
days post infection	I	II	III	IV	V	VI	I	II	III	IV	V	VI	I	II	III	IV	V	VI	I	II	III	IV	V	VI	I	II	III	IV	V	VI	I	II	III	IV	V	VI
2dpc	N.D	N.D	N.D	N.D	N.D	N.D	N.D	N.D	N.D	N.D	N.D	N.D	N.D	N.D	N.D	N.D	N.D	N.D	N.D	N.D	N.D	N.D	N.D	N.D	N.D	N.D	N.D	N.D	N.D	N.D	N.D	N.D	N.D	N.D	N.D	N.D
4dpc	N.D	N.D	N.D	N.D	N.D	N.D	N.D	N.D	N.D	N.D	N.D	N.D	N.D	N.D	N.D	N.D	N.D	N.D	N.D	N.D	N.D	N.D	N.D	N.D	N.D	N.D	N.D	N.D	N.D	N.D	N.D	N.D	N.D	N.D	N.D	N.D
6dpc	N.D	N.D	N.D	N.D	N.D	N.D	N.D	N.D	N.D	N.D	N.D	N.D	N.D	N.D	N.D	N.D	N.D	N.D	N.D	N.D	N.D	N.D	N.D	N.D	N.D	N.D	N.D	N.D	N.D	N.D	N.D	N.D	N.D	N.D	N.D	N.D
8dpc	N.D	N.D	N.D	N.D	N.D	N.D	N.D	N.D	N.D	N.D	N.D	N.D	N.D	N.D	N.D	N.D	N.D	N.D	N.D	N.D	N.D	N.D	N.D	N.D	N.D	N.D	N.D	N.D	N.D	N.D	N.D	N.D	N.D	N.D	N.D	N.D
10dpc	N.D	N.D	N.D	N.D	N.D	N.D	N.D	N.D	N.D	N.D	N.D	N.D	N.D	N.D	N.D	N.D	N.D	N.D	N.D	N.D	N.D	N.D	N.D	N.D	N.D	N.D	N.D	N.D	N.D	N.D	N.D	N.D	N.D	N.D	N.D	N.D
12dpc	N.D	N.D	N.D	N.D	N.D	N.D	N.D	N.D	N.D	N.D	N.D	N.D	N.D	N.D	N.D	N.D	N.D	N.D	N.D	N.D	N.D	N.D	N.D	N.D	N.D	N.D	N.D	N.D	N.D	N.D	N.D	N.D	N.D	N.D	N.D	N.D
14dpc	N.D	N.D	N.D	N.D	N.D	N.D	N.D	N.D	N.D	N.D	N.D	N.D	N.D	N.D	N.D	N.D	N.D	N.D	N.D	N.D	N.D	N.D	N.D	N.D	N.D	N.D	N.D	N.D	N.D	N.D	N.D	N.D	N.D	N.D	N.D	N.D
	Ferret ID: T613						Ferret ID: T614						Ferret ID: T615						Ferret ID: T610						Ferret ID: T611						Ferret ID: T612
days post transmission	I	II	III	IV	V	VI	I	II	III	IV	V	VI	I	II	III	IV	V	VI	I	II	III	IV	V	VI	I	II	III	IV	V	VI	I	II	III	IV	V	VI
1dpt	N.D	N.D	N.D	N.D	N.D	N.D	N.D	N.D	N.D	N.D	N.D	N.D	N.D	N.D	N.D	N.D	N.D	N.D	N.D	N.D	N.D	N.D	N.D	N.D	N.D	N.D	N.D	N.D	N.D	N.D	N.D	N.D	N.D	N.D	N.D	N.D
3dpt	N.D	N.D	N.D	N.D	N.D	N.D	N.D	N.D	N.D	N.D	N.D	N.D	N.D	N.D	N.D	N.D	N.D	N.D	N.D	N.D	N.D	N.D	N.D	N.D	N.D	N.D	N.D	N.D	N.D	N.D	N.D	N.D	N.D	N.D	N.D	N.D
5dpt	N.D	N.D	N.D	N.D	N.D	N.D	N.D	N.D	N.D	N.D	N.D	N.D	N.D	N.D	N.D	N.D	N.D	N.D	N.D	N.D	N.D	N.D	N.D	N.D	N.D	N.D	N.D	N.D	N.D	N.D	N.D	N.D	N.D	N.D	N.D	N.D
7dpt	N.D	N.D	N.D	N.D	N.D	N.D	N.D	N.D	N.D	N.D	N.D	N.D	N.D	N.D	N.D	N.D	N.D	N.D	N.D	N.D	N.D	N.D	N.D	N.D	N.D	N.D	N.D	N.D	N.D	N.D	N.D	N.D	N.D	N.D	N.D	N.D
9dpt	N.D	N.D	N.D	N.D	N.D	N.D	N.D	N.D	N.D	N.D	N.D	N.D	N.D	N.D	N.D	N.D	N.D	N.D	N.D	N.D	N.D	N.D	N.D	N.D	N.D	N.D	N.D	N.D	N.D	N.D	N.D	N.D	N.D	N.D	N.D	N.D
11dpt	N.D	N.D	N.D	N.D	N.D	N.D	N.D	N.D	N.D	N.D	N.D	N.D	N.D	N.D	N.D	N.D	N.D	N.D	N.D	N.D	N.D	N.D	N.D	N.D	N.D	N.D	N.D	N.D	N.D	N.D	N.D	N.D	N.D	N.D	N.D	N.D
13dpt	N.D	N.D	N.D	N.D	N.D	N.D	N.D	N.D	N.D	N.D	N.D	N.D	N.D	N.D	N.D	N.D	N.D	N.D	N.D	N.D	N.D	N.D	N.D	N.D	N.D	N.D	N.D	N.D	N.D	N.D	N.D	N.D	N.D	N.D	N.D	N.D
Viral titer in Tissue (Log10 TCID50/gram)
	Lungs						Small Intestine						Large Intestine
Ferret ID	I	II	III	IV	V	VI	I	II	III	IV	V	VI	I	II	III	IV	V	VI
T606	N.D	N.D	N.D	N.D	N.D	N.D	N.D	N.D	N.D	N.D	N.D	N.D	N.D	N.D	N.D	N.D	N.D	N.D
T607	N.D	N.D	N.D	N.D	N.D	N.D	N.D	N.D	N.D	N.D	N.D	N.D	N.D	N.D	N.D	N.D	N.D	N.D
T608	N.D	N.D	N.D	N.D	N.D	N.D	N.D	N.D	N.D	N.D	N.D	N.D	N.D	N.D	N.D	N.D	N.D	N.D
T609	N.D	N.D	N.D	N.D	N.D	N.D	N.D	N.D	N.D	N.D	N.D	N.D	N.D	N.D	N.D	N.D	N.D	N.D
T610	N.D	N.D	N.D	N.D	N.D	N.D	N.D	N.D	N.D	N.D	N.D	N.D	N.D	N.D	N.D	N.D	N.D	N.D
T611	N.D	N.D	N.D	N.D	N.D	N.D	N.D	N.D	N.D	N.D	N.D	N.D	N.D	N.D	N.D	N.D	N.D	N.D
T612	N.D	N.D	N.D	N.D	N.D	N.D	N.D	N.D	N.D	N.D	N.D	N.D	N.D	N.D	N.D	N.D	N.D	N.D
T613	N.D	N.D	N.D	N.D	N.D	N.D	N.D	N.D	N.D	N.D	N.D	N.D	N.D	N.D	N.D	N.D	N.D	N.D
T614	N.D	N.D	N.D	N.D	N.D	N.D	N.D	N.D	N.D	N.D	N.D	N.D	N.D	N.D	N.D	N.D	N.D	N.D
T615	N.D	N.D	N.D	N.D	N.D	N.D	N.D	N.D	N.D	N.D	N.D	N.D	N.D	N.D	N.D	N.D	N.D	N.D
T616	N.D	N.D	N.D	N.D	N.D	N.D	N.D	N.D	N.D	N.D	N.D	N.D	N.D	N.D	N.D	N.D	N.D	N.D
T617	N.D	N.D	N.D	N.D	N.D	N.D	N.D	N.D	N.D	N.D	N.D	N.D	N.D	N.D	N.D	N.D	N.D	N.D
T618	N.D	N.D	N.D	N.D	N.D	N.D	N.D	N.D	N.D	N.D	N.D	N.D	N.D	N.D	N.D	N.D	N.D	N.D
T619	N.D	N.D	N.D	N.D	N.D	N.D	N.D	N.D	N.D	N.D	N.D	N.D	N.D	N.D	N.D	N.D	N.D	N.D
T620	N.D	N.D	N.D	N.D	N.D	N.D	N.D	N.D	N.D	N.D	N.D	N.D	N.D	N.D	N.D	N.D	N.D	N.D
T624	N.D	N.D	N.D	N.D	N.D	N.D	N.D	N.D	N.D	N.D	N.D	N.D	N.D	N.D	N.D	N.D	N.D	N.D
T625	N.D	N.D	N.D	N.D	N.D	N.D	N.D	N.D	N.D	N.D	N.D	N.D	N.D	N.D	N.D	N.D	N.D	N.D
T626	N.D	N.D	N.D	N.D	N.D	N.D	N.D	N.D	N.D	N.D	N.D	N.D	N.D	N.D	N.D	N.D	N.D	N.D
T627	N.D	N.D	N.D	N.D	N.D	N.D	N.D	N.D	N.D	N.D	N.D	N.D	N.D	N.D	N.D	N.D	N.D	N.D
T628	N.D	N.D	N.D	N.D	N.D	N.D	N.D	N.D	N.D	N.D	N.D	N.D	N.D	N.D	N.D	N.D	N.D	N.D
T629	N.D	N.D	N.D	N.D	N.D	N.D	N.D	N.D	N.D	N.D	N.D	N.D	N.D	N.D	N.D	N.D	N.D	N.D
T630	N.D	N.D	N.D	N.D	N.D	N.D	N.D	N.D	N.D	N.D	N.D	N.D	N.D	N.D	N.D	N.D	N.D	N.D
T632	N.D	N.D	N.D	N.D	N.D	N.D	N.D	N.D	N.D	N.D	N.D	N.D	N.D	N.D	N.D	N.D	N.D	N.D
T633	N.D	N.D	N.D	N.D	N.D	N.D	N.D	N.D	N.D	N.D	N.D	N.D	N.D	N.D	N.D	N.D	N.D	N.D

## Sheet: Body weight
	Body weight (in grams)
Ferret ID	On arrival	0dpi	2dpi	4dpi	6dpi	8dpi	10dpi	12dpi	14dpi
T606	581	790
T607	610	820
T608	515	1000	1020	970	970	970	1000	1000	1020
T609	567	880	890	920	920	910	920	910	900
T610	519	750	760	750	750	750	750	750	720
T611	592	790	790	820	820	800	800	800	810
T612	524	710	710	710	710	700	720	720	700
T613	516	840	840	840	840	830	830	830	830
T614	513	790	780	790	790	780	780	780	780
T615	517	800	800	810	810	800	800	780	760
T616	518	950	1000	1000	1000	980	970	970	980
T617	556	890	960	950	950	940	950	970	970
T618	564	760	800	800	800	770	760	770	770
T619	519	750
T620	550	820
T624	560	900
T625	573	870
T626	554	780	810	810	810	820	830	830	840
T627	614	770	790	790	790	810	810	810	840
T628	575	760	750	790	790	800	810	820	820
T629	594	790
T630	616	830
T632	555	850
T633	541	850

## Sheet: Temperature
	Temperature (oF)
Ferret ID	0 dpi	2dpi	4dpi	6dpi	8dpi	10dpi	12dpi	14dpi
T608	100.1	99.5	99.8	97.3	98.2	97.9	98.5	103.8
T609	99.5	101.2	100.2	99.4	98.8	98.6	99.2	101.8
T610	98.7	100.4	95	100.5	98.4	98.3	99.6	101.4
T611	99	98.9	98.1	99	100.1	99.5	100.3	104.7
T612	99.5	98.5	97.3	98.6	99	99.1	98.2	101
T613	99.1	99.6	98.8	95.5	99.1	98.2	98.3	98.5
T614	100	99.4	98.1	99.2	96.9	98.1	99.1	99
T615	99.7	97.7	98.9	97.8	95.3	98.1	98.2	99.8
T616	99	98.2	99.4	98.6	96.8	97.8	98.8	99
T617	98.4	97.4	97.2	98	97.2	97.2	100.8	98.2
T618	98.5	98.9	98.5	97.6	98.5	97.9	99.4	98.2
T626	99	98.3	95	100	100.2	99.9	100.6	103.5
T627	99.6	99.7	98.9	97.6	100.3	99.4	98.6	104
T628	100.4	97.4	97.2	98.3	101.1	99	99.8	104.2
